# Supplementary material for: Integrating Morphological and Molecular Evidence Reveals a New Species and Two Synonyms in Oreocharis (Gesneriaceae)
Source: Ecol Evol. 2026 Apr 6;16(4):e73380. doi: 10.1002/ece3.73380 (PMC13053118; doi:10.1002/ece3.73380)
Supplement: Supplementary file 5 — Table S1: Morphological measurements. Table S2: GenBank accession numbers and voucher information for the eight nuclear loci used in this study. Table S3: Results of Tukey's HSD post hoc test for pairwise comparisons of leaf measurements among taxa. [file ECE3-16-e73380-s005.xlsx]

## Sheet: S1
Table S1. Morphological measurements
Population ID	Species	Location	leaf blade length (mm)	leaf blade width (mm)	leaf blade length-to-width ratio
SXZ365	O. argyreia var. angustifolia	CHINA: Guangxi, Shangsi, Shiwandashan mountains	6.7	2.9	2.31034
SXZ365	O. argyreia var. angustifolia	CHINA: Guangxi, Shangsi, Shiwandashan mountains	8.2	3.9	2.10256
SXZ365	O. argyreia var. angustifolia	CHINA: Guangxi, Shangsi, Shiwandashan mountains	6.5	3.6	1.80556
SXZ365	O. argyreia var. angustifolia	CHINA: Guangxi, Shangsi, Shiwandashan mountains	9.6	4.4	2.18182
SXZ365	O. argyreia var. angustifolia	CHINA: Guangxi, Shangsi, Shiwandashan mountains	5.9	3	1.96667
SXZ365	O. argyreia var. angustifolia	CHINA: Guangxi, Shangsi, Shiwandashan mountains	9.2	4.3	2.13953
SXZ374	O. argyreia var. angustifolia	CHINA: Guangxi, Zhaoping, Danaoshan mountains	8.9	5.1	1.7451
SXZ374	O. argyreia var. angustifolia	CHINA: Guangxi, Zhaoping, Danaoshan mountains	10	3.7	2.7027
SXZ374	O. argyreia var. angustifolia	CHINA: Guangxi, Zhaoping, Danaoshan mountains	9.8	3.6	2.72222
SXZ374	O. argyreia var. angustifolia	CHINA: Guangxi, Zhaoping, Danaoshan mountains	9.4	3	3.13333
SXZ374	O. argyreia var. angustifolia	CHINA: Guangxi, Zhaoping, Danaoshan mountains	7.7	3.3	2.33333
SXZ374	O. argyreia var. angustifolia	CHINA: Guangxi, Zhaoping, Danaoshan mountains	8.3	3.3	2.51515
SXZ374	O. argyreia var. angustifolia	CHINA: Guangxi, Zhaoping, Danaoshan mountains	9.8	4.1	2.39024
SXZ374	O. argyreia var. angustifolia	CHINA: Guangxi, Zhaoping, Danaoshan mountains	10.9	3.9	2.79487
SXZ374	O. argyreia var. angustifolia	CHINA: Guangxi, Zhaoping, Danaoshan mountains	8.1	3.4	2.38235
SXZ374	O. argyreia var. angustifolia	CHINA: Guangxi, Zhaoping, Danaoshan mountains	8.8	4.1	2.14634
SXZ427	O. argyreia var. angustifolia	CHINA: Guangxi, Shangsi, Shiwandashan mountains	7.8	3.7	2.10811
SXZ427	O. argyreia var. angustifolia	CHINA: Guangxi, Shangsi, Shiwandashan mountains	6.5	2.9	2.24138
SXZ427	O. argyreia var. angustifolia	CHINA: Guangxi, Shangsi, Shiwandashan mountains	5.2	2.8	1.85714
SXZ427	O. argyreia var. angustifolia	CHINA: Guangxi, Shangsi, Shiwandashan mountains	6.7	2.9	2.31034
SXZ427	O. argyreia var. angustifolia	CHINA: Guangxi, Shangsi, Shiwandashan mountains	6.9	2.9	2.37931
SXZ430	O. argyreia var. angustifolia	CHINA: Guangxi, Shangsi, Shiwandashan mountains	6.9	3.7	1.86486
SXZ430	O. argyreia var. angustifolia	CHINA: Guangxi, Shangsi, Shiwandashan mountains	6.1	3.3	1.84848
SXZ430	O. argyreia var. angustifolia	CHINA: Guangxi, Shangsi, Shiwandashan mountains	6	3.4	1.76471
SXZ430	O. argyreia var. angustifolia	CHINA: Guangxi, Shangsi, Shiwandashan mountains	6.5	2.7	2.40741
SXZ430	O. argyreia var. angustifolia	CHINA: Guangxi, Shangsi, Shiwandashan mountains	7.3	2.8	2.60714
SXZ430	O. argyreia var. angustifolia	CHINA: Guangxi, Shangsi, Shiwandashan mountains	7	2.7	2.59259
SXZ430	O. argyreia var. angustifolia	CHINA: Guangxi, Shangsi, Shiwandashan mountains	5.4	2.7	2
YLH626	O. argyreia var. argyreia	CHINA: Guangxi, Wuming, Damingshan moutains	15.1	5.5	2.74545
YLH626	O. argyreia var. argyreia	CHINA: Guangxi, Wuming, Damingshan moutains	12.4	5.4	2.2963
YLH626	O. argyreia var. argyreia	CHINA: Guangxi, Wuming, Damingshan moutains	6.2	3	2.06667
YLH626	O. argyreia var. argyreia	CHINA: Guangxi, Wuming, Damingshan moutains	4.9	3.6	1.36111
YLH1325	O. argyreia var. argyreia	CHINA: Guangdong, Lianshan, Hedong, Dalong mountains	4.5	3	1.5
YLH1325	O. argyreia var. argyreia	CHINA: Guangdong, Lianshan, Hedong, Dalong mountains	6.2	3.8	1.63158
YLH1325	O. argyreia var. argyreia	CHINA: Guangdong, Lianshan, Hedong, Dalong mountains	9.5	5	1.9
YLH1325	O. argyreia var. argyreia	CHINA: Guangdong, Lianshan, Hedong, Dalong mountains	7.2	3.1	2.32258
YLH1325	O. argyreia var. argyreia	CHINA: Guangdong, Lianshan, Hedong, Dalong mountains	6.5	3.1	2.09677
YLH1346	O. argyreia var. argyreia	CHINA: Guangxi, Jinxiu, Sehngtangshan mountains	7.9	4.1	1.92683
YLH1346	O. argyreia var. argyreia	CHINA: Guangxi, Jinxiu, Sehngtangshan mountains	8.2	4.1	2
YLH1346	O. argyreia var. argyreia	CHINA: Guangxi, Jinxiu, Sehngtangshan mountains	6.9	3.4	2.02941
YLH1346	O. argyreia var. argyreia	CHINA: Guangxi, Jinxiu, Sehngtangshan mountains	7.8	3.8	2.05263
YLH1346	O. argyreia var. argyreia	CHINA: Guangxi, Jinxiu, Sehngtangshan mountains	6.4	4.2	1.52381
YLH1346	O. argyreia var. argyreia	CHINA: Guangxi, Jinxiu, Sehngtangshan mountains	11.8	4.1	2.87805
YLH1358	O. argyreia var. argyreia	CHINA: Guangxi, Jinxiu, Dayaoshan mountains	6	2.9	2.06897
YLH1358	O. argyreia var. argyreia	CHINA: Guangxi, Jinxiu, Dayaoshan mountains	10	5.2	1.92308
YLH1358	O. argyreia var. argyreia	CHINA: Guangxi, Jinxiu, Dayaoshan mountains	11.2	4.9	2.28571
SXZ364	O. argyreia var. argyreia	CHINA: Guangxi, Shangsi, Shiwandashan mountains	10.7	4.4	2.43182
SXZ364	O. argyreia var. argyreia	CHINA: Guangxi, Shangsi, Shiwandashan mountains	10.6	4	2.65
SXZ364	O. argyreia var. argyreia	CHINA: Guangxi, Shangsi, Shiwandashan mountains	9.8	5	1.96
SXZ364	O. argyreia var. argyreia	CHINA: Guangxi, Shangsi, Shiwandashan mountains	7.4	3.4	2.17647
SXZ364	O. argyreia var. argyreia	CHINA: Guangxi, Shangsi, Shiwandashan mountains	7.7	2.6	2.96154
SXZ364	O. argyreia var. argyreia	CHINA: Guangxi, Shangsi, Shiwandashan mountains	5.2	2.3	2.26087
WEN18	O. argyreia var. argyreia	CHINA: Guangxi, Ningming, Gongmushan mountains	8.2	3.1	2.64516
WEN18	O. argyreia var. argyreia	CHINA: Guangxi, Ningming, Gongmushan mountains	8.1	3.9	2.07692
WEN18	O. argyreia var. argyreia	CHINA: Guangxi, Ningming, Gongmushan mountains	6.3	3.7	1.7027
WEN12	O. argyreia var. argyreia	CHINA: Guangxi, Tiandeng, Shangying	7.1	3.6	1.97222
WEN12	O. argyreia var. argyreia	CHINA: Guangxi, Tiandeng, Shangying	7.2	3.3	2.18182
WEN12	O. argyreia var. argyreia	CHINA: Guangxi, Tiandeng, Shangying	5.8	3.1	1.87097
YLH981	O. nanlingensis	CHINA: Guangdong, Ruyuan, Dabu, Gunagdong Canyon	9.2	2.6	3.53846
YLH981	O. nanlingensis	CHINA: Guangdong, Ruyuan, Dabu, Gunagdong Canyon	12.3	2.9	4.24138
YLH981	O. nanlingensis	CHINA: Guangdong, Ruyuan, Dabu, Gunagdong Canyon	19.6	2.3	8.52174
YLH981	O. nanlingensis	CHINA: Guangdong, Ruyuan, Dabu, Gunagdong Canyon	18.7	2.3	8.13043
YLH981	O. nanlingensis	CHINA: Guangdong, Ruyuan, Dabu, Gunagdong Canyon	15.7	1.9	8.26316
YLH981	O. nanlingensis	CHINA: Guangdong, Ruyuan, Dabu, Gunagdong Canyon	12.5	2.2	5.68182
YLH981	O. nanlingensis	CHINA: Guangdong, Ruyuan, Dabu, Gunagdong Canyon	14.4	2.2	6.54545
YLH1054	O. nanlingensis	CHINA: Guangdong, Shixing, Chebaling National Nature Reserve	11	1.4	7.85714
YLH1054	O. nanlingensis	CHINA: Guangdong, Shixing, Chebaling National Nature Reserve	15.6	2.3	6.78261
YLH1054	O. nanlingensis	CHINA: Guangdong, Shixing, Chebaling National Nature Reserve	9.7	2.8	3.46429
YLH1054	O. nanlingensis	CHINA: Guangdong, Shixing, Chebaling National Nature Reserve	11	3.9	2.82051
YLH1054	O. nanlingensis	CHINA: Guangdong, Shixing, Chebaling National Nature Reserve	10.1	2.7	3.74074
YLH1054	O. nanlingensis	CHINA: Guangdong, Shixing, Chebaling National Nature Reserve	12.1	3	4.03333
YLH1054	O. nanlingensis	CHINA: Guangdong, Shixing, Chebaling National Nature Reserve	9.3	2.5	3.72
YLH1054	O. nanlingensis	CHINA: Guangdong, Shixing, Chebaling National Nature Reserve	11	2.7	4.07407
YLH475	O. nanlingensis	CHINA: Jiangxi, Jinggangshan, Ciping	10.2	2.2	4.63636
YLH475	O. nanlingensis	CHINA: Jiangxi, Jinggangshan, Ciping	13.6	2.7	5.03704
YLH475	O. nanlingensis	CHINA: Jiangxi, Jinggangshan, Ciping	12.1	2.6	4.65385
YLH475	O. nanlingensis	CHINA: Jiangxi, Jinggangshan, Ciping	13.6	2.4	5.66667
YLH475	O. nanlingensis	CHINA: Jiangxi, Jinggangshan, Ciping	23	5.5	4.18182
YLH475	O. nanlingensis	CHINA: Jiangxi, Jinggangshan, Ciping	20.9	4.7	4.44681
YLH475	O. nanlingensis	CHINA: Jiangxi, Jinggangshan, Ciping	9.5	2.6	3.65385
YLH475	O. nanlingensis	CHINA: Jiangxi, Jinggangshan, Ciping	12.7	3.1	4.09677
YLH475	O. nanlingensis	CHINA: Jiangxi, Jinggangshan, Ciping	13.8	3.6	3.83333
YLH494	O. nanlingensis	CHINA: Guangdong, Yingde, Shimentai National Nature Reserve	12.6	4.1	3.07317
YLH494	O. nanlingensis	CHINA: Guangdong, Yingde, Shimentai National Nature Reserve	14.8	4.2	3.52381
YLH494	O. nanlingensis	CHINA: Guangdong, Yingde, Shimentai National Nature Reserve	20.4	5.3	3.84906
YLH494	O. nanlingensis	CHINA: Guangdong, Yingde, Shimentai National Nature Reserve	25	5.9	4.23729
YLH494	O. nanlingensis	CHINA: Guangdong, Yingde, Shimentai National Nature Reserve	23.1	5.1	4.52941
YLH494	O. nanlingensis	CHINA: Guangdong, Yingde, Shimentai National Nature Reserve	20.5	4.9	4.18367
SXZ470	O. nanlingensis	CHINA: Guangdong, Shixing, Luoba	15	4.6	3.26087
SXZ470	O. nanlingensis	CHINA: Guangdong, Shixing, Luoba	15.5	4	3.875
SXZ470	O. nanlingensis	CHINA: Guangdong, Shixing, Luoba	15.8	4.2	3.7619
SXZ470	O. nanlingensis	CHINA: Guangdong, Shixing, Luoba	12.7	4.7	2.70213
SXZ470	O. nanlingensis	CHINA: Guangdong, Shixing, Luoba	12.6	3.6	3.5
SXZ470	O. nanlingensis	CHINA: Guangdong, Shixing, Luoba	13.6	3.2	4.25
SXZ470	O. nanlingensis	CHINA: Guangdong, Shixing, Luoba	13.5	4.3	3.13953
SXZ470	O. nanlingensis	CHINA: Guangdong, Shixing, Luoba	10.7	2.6	4.11538
SXZ470	O. nanlingensis	CHINA: Guangdong, Shixing, Luoba	9.3	2.1	4.42857
SXZ470	O. nanlingensis	CHINA: Guangdong, Shixing, Luoba	12.6	3.2	3.9375
SXZ470	O. nanlingensis	CHINA: Guangdong, Shixing, Luoba	9	2.6	3.46154
SXZ470	O. nanlingensis	CHINA: Guangdong, Shixing, Luoba	10	3	3.33333
SXZ470	O. nanlingensis	CHINA: Guangdong, Shixing, Luoba	8.2	2.8	2.92857
SXZ470	O. nanlingensis	CHINA: Guangdong, Shixing, Luoba	6.7	2.1	3.19048
SXZ470	O. nanlingensis	CHINA: Guangdong, Shixing, Luoba	9.9	3.2	3.09375

## Sheet: S2
Table S2. GenBank accession numbers and voucher information for the eight nuclear loci used in this study.
Sequence ID	Taxa	47	72	97	100	111	115	165	ITS	Specimen Voucher*	Location	Data source
SXZ365_1	Oreocharis argyreia var. angustifolia	PX603298	PX603344	PX603390	PX603436	PX603481	PX603527	PX603572	PX651820	SXZ365	CHINA: Guangxi, Shangsi, Shiwandashan mountains	this study
SXZ365_2	Oreocharis argyreia var. angustifolia	PX603299	PX603345	PX603391	PX603437	PX603482	PX603528	PX603573	PX651821	SXZ365	CHINA: Guangxi, Shangsi, Shiwandashan mountains	this study
SXZ365_3	Oreocharis argyreia var. angustifolia	PX603300	PX603346	PX603392	PX603438	PX603483	PX603529	PX603574	PX651822	SXZ365	CHINA: Guangxi, Shangsi, Shiwandashan mountains	this study
SXZ374_1	Oreocharis argyreia var. angustifolia	PX603301	PX603347	PX603393	PX603439	PX603484	PX603530	PX603575	PX651823	SXZ374	CHINA: Guangxi, Zhaoping, Danaoshan mountains	this study
SXZ374_2	Oreocharis argyreia var. angustifolia	PX603302	PX603348	PX603394	PX603440	PX603485	PX603531	PX603576	PX651824	SXZ374	CHINA: Guangxi, Zhaoping, Danaoshan mountains	this study
SXZ427_1	Oreocharis argyreia var. angustifolia	PX603304	PX603350	PX603396	PX603442	PX603487	PX603533	PX603578	PX651826	SXZ427	CHINA: Guangxi, Shangsi, Shiwandashan mountains	this study
SXZ427_2	Oreocharis argyreia var. angustifolia	PX603305	PX603351	PX603397	PX603443	PX603488	PX603534	PX603579	PX651827	SXZ427	CHINA: Guangxi, Shangsi, Shiwandashan mountains	this study
SXZ430_1	Oreocharis argyreia var. angustifolia	PX603306	PX603352	PX603398	PX603444	PX603489	PX603535	PX603580	PX651828	SXZ430	CHINA: Guangxi, Shangsi, Shiwandashan mountains	this study
SXZ430_2	Oreocharis argyreia var. angustifolia	PX603307	PX603353	PX603399	PX603445	PX603490	PX603536	PX603581	PX651829	SXZ430	CHINA: Guangxi, Shangsi, Shiwandashan mountains	this study
SXZ430_3	Oreocharis argyreia var. angustifolia	PX603308	PX603354	PX603400	PX603446	PX603491	PX603537	PX603582	PX651830	SXZ430	CHINA: Guangxi, Shangsi, Shiwandashan mountains	this study
SXZ430_4	Oreocharis argyreia var. angustifolia	PX603309	PX603355	PX603401	PX603447	PX603492	PX603538	PX603583	PX651831	SXZ430	CHINA: Guangxi, Shangsi, Shiwandashan mountains	this study
SXZ430_5	Oreocharis argyreia var. angustifolia	PX603310	PX603356	PX603402	PX603448	PX603493	PX603539	PX603584	PX651832	SXZ430	CHINA: Guangxi, Shangsi, Shiwandashan mountains	this study
SXZ430_6	Oreocharis argyreia var. angustifolia	PX603311	PX603357	PX603403	PX603449	PX603494	PX603540	PX603585	PX651833	SXZ430	CHINA: Guangxi, Shangsi, Shiwandashan mountains	this study
SXZ364_1	Oreocharis argyreia var. argyreia	PX603295	PX603341	PX603387	PX603433	PX603478	PX603524	PX603569	PX651817	SXZ364	CHINA: Guangxi, Shangsi, Shiwandashan mountains	this study
SXZ364_2	Oreocharis argyreia var. argyreia	PX603296	PX603342	PX603388	PX603434	PX603479	PX603525	PX603570	PX651818	SXZ364	CHINA: Guangxi, Shangsi, Shiwandashan mountains	this study
SXZ364_3	Oreocharis argyreia var. argyreia	PX603297	PX603343	PX603389	PX603435	PX603480	PX603526	PX603571	PX651819	SXZ364	CHINA: Guangxi, Shangsi, Shiwandashan mountains	this study
WEN12	Oreocharis argyreia var. argyreia	PX603334	PX603380	PX603426	PX603472	PX603517	PX603562	PX603608	PX651810	WEN12	CHINA: Guangxi, Tiandeng, Shangying	this study
WEN18	Oreocharis argyreia var. argyreia	PX603335	PX603381	PX603427	PX603473	PX603518	PX603563	PX603609	PX651811	WEN18	CHINA: Guangxi, Ningming, Gongmushan mountains	this study
YLH1325_1	Oreocharis argyreia var. argyreia	PX603314	PX603360	PX603406	PX603452	PX603497	PX603543	PX603588	PX651836	YLH1325	CHINA: Guangdong, Lianshan, Hedong, Dalong mountains	this study
YLH1325_2	Oreocharis argyreia var. argyreia	PX603315	PX603361	PX603407	PX603453	PX603498	PX603544	PX603589	PX651837	YLH1325	CHINA: Guangdong, Lianshan, Hedong, Dalong mountains	this study
YLH1346_1	Oreocharis argyreia var. argyreia	PX603316	PX603362	PX603408	PX603454	PX603499	PX603545	PX603590	PX651838	YLH1346	CHINA: Guangxi, Jinxiu, Sehngtangshan mountains	this study
YLH1346_2	Oreocharis argyreia var. argyreia	PX603317	PX603363	PX603409	PX603455	PX603500	PX603546	PX603591	PX651839	YLH1346	CHINA: Guangxi, Jinxiu, Sehngtangshan mountains	this study
YLH1358	Oreocharis argyreia var. argyreia	PX603319	PX603365	PX603411	PX603457	PX603502	PX603548	PX603593	PX651841	YLH1358	CHINA: Guangxi, Jinxiu, Dayaoshan mountains	this study
YLH626	Oreocharis argyreia var. argyreia	PX603325	PX603371	PX603417	PX603463	PX603508	PX603554	PX603599	PX651801	YLH626	CHINA: Guangxi, Wuming, Damingshan moutains	this study
YLH394	Oreocharis auricula var. denticulata	PX603340	PX603386	PX603432	PX603477	PX603523	PX603568	PX603614	PX651816	YLH394	CHINA: Fujian, Xinluo, Jiangshan	this study
YLH452	Oreocharis auricula var. denticulata	PX603322	PX603368	PX603414	PX603460	PX603505	PX603551	PX603596	PX651798	YLH452	CHINA: Fujian, Yong'an, Shangping	this study
SXZ380	Oreocharis crispata	PX603303	PX603349	PX603395	PX603441	PX603486	PX603532	PX603577	PX651825	SXZ380	CHINA: Guangxi, Quanzhou, Caiwan	this study
SXZ435	Oreocharis crispata	PX603312	PX603358	PX603404	PX603450	PX603495	PX603541	PX603586	PX651834	SXZ435	CHINA: Hunan, Chengbu, Shiwangutian Scenic Spot	this study
W164	Oreocharis crispata	PX603333	PX603379	PX603425	PX603471	PX603516	PX603561	PX603607	PX651809	W164	CHINA: Guangxi, Quanzhou, Caiwan	this study
WEN9	Oreocharis magnidens	PX603337	PX603383	PX603429	-	PX603520	PX603565	PX603611	PX651813	WEN9	CHINA: Guangxi, Jinxiu, Dayaoshan mountains	this study
YLH1347	Oreocharis magnidens	PX603318	PX603364	PX603410	PX603456	PX603501	PX603547	PX603592	PX651840	YLH1347	CHINA: Guangxi, Jinxiu, Shengtangshan mountains	this study
YLH471	Oreocharis magnidens	PX603338	PX603384	PX603430	PX603475	PX603521	PX603566	PX603612	PX651814	YLH471	CHINA: Jiangxi, Anfu, Wugongshan mountains	this study
YLH481	Oreocharis magnidens	PX603321	PX603367	PX603413	PX603459	PX603504	PX603550	PX603595	PX651843	YLH481	CHINA: Hunan, Guidong, Xinfang	this study
YLH979	Oreocharis magnidens	PX603327	PX603373	PX603419	PX603465	PX603510	PX603556	PX603601	PX651803	YLH979	CHINA: Guangdong, Ruyuan, Dabu, Gunagdong Canyon	this study
SXZ470	Oreocharis nanlingensis	PX603313	PX603359	PX603405	PX603451	PX603496	PX603542	PX603587	PX651835	SXZ470	CHINA: Guangdong, Shixing, Luoba	this study
YLH1054	Oreocharis nanlingensis	PX603336	PX603382	PX603428	PX603474	PX603519	PX603564	PX603610	PX651812	YLH1054	CHINA: Guangdong, Shixing, Chebaling National Nature Reserve	this study
YLH475	Oreocharis nanlingensis	PX603323	PX603369	PX603415	PX603461	PX603506	PX603552	PX603597	PX651799	YLH475	CHINA: Jiangxi, Jinggangshan, Ciping	this study
YLH494	Oreocharis nanlingensis	PX603324	PX603370	PX603416	PX603462	PX603507	PX603553	PX603598	PX651800	YLH494	CHINA: Guangdong, Yingde, Shimentai National Nature Reserve	this study
YLH981	Oreocharis nanlingensis	PX603328	PX603374	PX603420	PX603466	PX603511	PX603557	PX603602	PX651804	YLH981	CHINA: Guangdong, Ruyuan, Dabu, Gunagdong Canyon	this study
YLH1386	Oreocharis nemoralis	PX603320	PX603366	PX603412	PX603458	PX603503	PX603549	PX603594	PX651842	YLH1386	CHINA: Hunan, Qiyang, Jindong Park	this study
YLH913	Oreocharis nemoralis	PX603326	PX603372	PX603418	PX603464	PX603509	PX603555	PX603600	PX651802	YLH913	CHINA: Hunan, Shuangpai, Yangmingshan moutains	this study
YLH430	Oreocharis auricula var. auricula	PX603329	PX603375	PX603421	PX603467	PX603512	PX603558	PX603603	PX651805	YLH430	CHINA: Jiangxi, Lushan, Guling	this study
YLH523	Oreocharis auricula var. auricula	MK710870	MK706689	-	MK716561	MK708391	MK711723	MK707539	-	YLH523	CHINA: Hubei, Hefeng, Yanzi	Sun et al., 2024
YLH530	Oreocharis auricula var. auricula	MK711197	MK707014	-	MK716885	MK708716	MK712044	MK707866	-	YLH530	CHINA: Hubei, Xaun'en, Changtanhe	Sun et al., 2024
YLH593	Oreocharis auricula var. auricula	MK710821	MK706641	-	MK716511	MK708341	MK711673	MK707489	-	YLH593	CHINA: Guizhou, Jiangkou, Fanjingshan mountains	Sun et al., 2024
YLH586	Oreocharis auricula var. auricula	MK710753	MK706573	-	MK716442	MK708272	MK711604	MK707421	-	YLH586	CHINA: Hunan, Baojing, Baiyunshan Nature Reserve	Sun et al., 2024
YLH513	Oreocharis auricula var. auricula	MK711347	MK707163	-	MK717034	MK708862	MK712193	MK708016	-	YLH513	CHINA: Hunan, Zhangjiajie, Baofenghu Scenic Spot	Sun et al., 2024
YLH610	Oreocharis auricula var. auricula	MK711237	MK707053	-	MK716925	MK708755	MK712084	MK707906	-	YLH610	CHINA: Guangxi, Rongshui, Yuanbaoshan Nature Reserve	Sun et al., 2024
YLH416	Oreocharis auricula var. auricula	MK711127	MK706945	-	MK716815	MK708646	MK711975	MK707797	-	YLH416	CHINA: Anhui, Qianshan, Tianzhushan mountains	Sun et al., 2024
YLH600	Oreocharis auricula var. auricula	MK710983	MK706801	-	MK716672	MK708504	MK711836	MK707652	-	YLH600	CHINA: Guizhou, Leigong, Leigongshan mountains	Sun et al., 2024
YLH412	Oreocharis auricula var. auricula	MK711087	MK706905	-	MK716777	MK708608	MK711935	MK707757	-	YLH412	CHINA: Zhejiang, Suichang, Ankou	Sun et al., 2024
YLH409	Oreocharis auricula var. auricula	MK711177	MK706984	-	MK716856	MK708686	MK712015	MK707837	-	YLH409	CHINA: Fujian, Wuyishan, Wuyishan Nature Reserve	Sun et al., 2024
YLH418	Oreocharis auricula var. auricula	MK711245	MK707062	-	MK716933	MK708764	MK712092	MK707915	-	YLH418	CHINA: Jiangxi, Guixi, Yangjifeng Nature Reserve	Sun et al., 2024
YLH480	Oreocharis auricula var. auricula	MK711255	MK707071	-	MK716943	MK708773	MK712102	MK707924	-	YLH480	CHINA: Hunan, Yanling, Zhongcun	Sun et al., 2024
YLH474	Oreocharis auricula var. auricula	MK710946	MK706764	-	MK716636	MK708467	MK711799	MK707615	-	YLH474	CHINA: Jiangxi, Jinggangshan, Jinggangshan Nature Reserve	Sun et al., 2024
YLH476	Oreocharis auricula var. auricula	MK710953	MK706771	-	MK716643	MK708474	MK711806	MK707622	-	YLH476	CHINA: Jiangxi, Jinggangshan, Jinggangshan Nature Reserve	Sun et al., 2024
YLH619	Oreocharis auricula var. auricula	MK710763	MK706583	-	MK716452	MK708282	MK711614	MK707431	-	YLH619	CHINA: Guangxi, Ziyuan, Liangshutang	Sun et al., 2024
YLH466	Palmatiboea heucherifolius	PX603332	PX603378	PX603424	PX603470	PX603515	PX603560	PX603606	PX651808	YLH466	CHINA: Jiangxi, Tongu, Tianzhufeng Scenic Spot	this study
YLH413	Palmatiboea salviiflorus	PX603331	PX603377	PX603423	PX603469	PX603514	-	PX603605	PX651807	YLH413	CHINA: Zhejiang, Suichang, Ankou	this study
*all vouchers are preserved in Herbarium, South China Botanical Garden

## Sheet: S3
Table S3. Results of Tukey’s HSD post-hoc test for pairwise comparisons of leaf measurements among taxa.
	LbL					LbW					rLW
	diff	lwr	upr	p adj		diff	lwr	upr	p adj		diff	lwr	upr	p adj
O. argyreia var. argyreia vs. O. argyreia var. angustifolia (type localities)	0.375	-1.656	2.406	0.899		0.388	-0.182	0.957	0.242		-0.146	-0.783	0.491	0.849
O. argyreia var. angustifolia (new localities) vs. O. argyreia var. angustifolia (type localities)	5.907	4.046	7.767	1.83e-10		-0.17	-0.692	0.352	0.719		2.137	1.554	2.72	1.22e-10
O. argyreia var. angustifolia (new localities) vs. O. argyreia var. argyreia	5.531	3.709	7.353	4.27e-10		-0.558	-1.069	-0.047	0.029		2.283	1.712	2.854	1.21e-10
